# Supplementary material for: Molecular Study of Selected Taxonomically Critical Taxa of the Genus Iris L. from the Broader Alpine-Dinaric Area
Source: Plants (Basel). 2020 Sep 18;9(9):1229. doi: 10.3390/plants9091229 (PMC7570032; doi:10.3390/plants9091229)
Supplement: Supplementary file 1 [file plants-09-01229-s001.zip]

Archive with 4 entries (3 files):
- SUPPLEMENTARY FILES corr/
- SUPPLEMENTARY FILES corr/Table S1_corr.docx
- SUPPLEMENTARY FILES corr/Table S2.docx
- SUPPLEMENTARY FILES corr/Table S3.docx
